# Supplementary material for: Abutting Objects Warp the Three-Dimensional Curvature of Modally Completing Surfaces
Source: Iperception. 2020 Apr 9;11(2):2041669520903554. doi: 10.1177/2041669520903554 (PMC7253068; doi:10.1177/2041669520903554)
Supplement: Supplementary material [file IPE903554_Supplemental_Material.zip]

Archive with 18 entries (18 files):
- Figure1crossed.jpg
- Figure2crossed.jpg
- Figure3crossed.jpg
- Figure4crossed.jpg
- Figure5crossed.jpg
- Figure6crossed.jpg
- Figure1uncrossed.jpg
- Figure2uncrossed.jpg
- Figure3uncrossed.jpg
- Figure4uncrossed.jpg
- Figure5uncrossed.jpg
- Figure6uncrossed.jpg
- Figure1Animation1crossed.gif
- Figure1animation1uncrossed.gif
- Figure4Animation2crossed.gif
- Figure4Animation2uncrossed.gif
- Figure5Animation3crossedv.gif
- Figure5animation3uncrossed.gif
